# Supplementary material for: A georeferenced dataset of nocturnal macrolepidoptera: A tool for forest management and biodiversity conservation
Source: Data Brief. 2022 Jan 28;41:107882. doi: 10.1016/j.dib.2022.107882 (PMC8818905; doi:10.1016/j.dib.2022.107882)
Supplement: Supplementary file 1 [file mmc1.xlsx]

## Sheet: Supplementary material
Family		SL_Fa1	SL_Fa2	SL_Fa3	SL_Fa4	SL_Fa5	SL_Fa6	SL_Fa7	SL_Fa8	SL_Fa9	SL_Fa10	SL_Fa11	SL_Fa12	SL_Fa13	SL_Fa14	SL_Fa15	SL_Ro1	SL_Ro2	SL_Ro3	SL_Ro4	SL_Ro5	SL_Ro6	SL_Ro7	SL_Ro8	SL_Ro9	SL_Ro10	SL_Ro11	SL_Ro12	SL_Ro13	SL_Ro14	SL_Ro15	SL_Ro16	SL_Ro17	SL_Ro18	SL_Ro19	SL_Ro20	Total numer of individuals	Total number of sites
Brahmaeidae	Lemonia taraxaci (Denis & Schiffermüller, 1775)	0	1	1	0	0	0	0	0	0	0	0	0	1	0	3	0	0	0	0	0	0	0	0	0	0	0	0	0	0	0	0	0	0	0	0	6	4
Drepanidae	Cilix glaucata (Scopoli, 1763)	0	0	0	0	0	0	0	0	0	0	0	0	0	0	0	0	0	0	0	0	0	0	0	0	0	0	1	1	0	0	0	0	0	0	0	2	2
Drepanidae	Drepana falcataria (Linnaeus, 1758)	0	0	0	0	0	0	0	0	0	0	0	0	0	0	0	1	0	0	0	0	0	0	0	0	0	0	0	0	0	0	0	0	0	0	0	1	1
Drepanidae	Tethea ocularis (Linnaeus, 1767)	0	0	0	0	0	0	0	0	0	0	0	0	0	0	0	0	0	0	0	0	0	1	0	1	0	0	0	0	0	0	0	0	0	0	0	2	2
Drepanidae	Tethea or (Denis & Schiffermüller, 1775)	3	1	0	2	0	1	1	3	0	3	0	1	0	0	0	0	0	2	0	1	0	16	17	6	1	2	0	0	2	0	0	3	1	17	33	116	20
Drepanidae	Thyatira batis (Linnaeus, 1758)	1	0	0	0	0	1	0	0	0	0	0	0	0	0	0	4	2	7	1	0	0	2	3	1	2	0	2	5	1	0	1	1	0	0	0	34	15
Drepanidae	Watsonalla binaria (Hufnagel, 1767)	0	0	0	0	0	0	0	0	0	0	0	0	0	0	0	0	0	0	0	0	0	0	0	2	1	0	0	0	0	0	0	0	0	0	0	3	2
Drepanidae	Watsonalla cultraria (Fabricius, 1775)	112	72	98	104	143	147	348	68	162	160	218	170	7	59	40	2	0	8	4	0	3	2	0	3	0	15	27	11	7	2	34	37	66	17	51	2197	31
Drepanidae	Watsonalla uncinula (Borkhausen, 1790)	0	0	0	0	0	0	0	0	0	0	0	0	0	0	0	2	0	0	1	0	2	2	2	2	0	1	0	0	0	0	0	0	0	0	0	12	7
Erebidae	Arctia caja (Linnaeus, 1758)	0	1	3	0	0	0	0	0	0	0	0	0	1	0	0	0	3	2	0	0	0	1	0	0	1	1	0	0	0	1	0	0	0	0	0	14	9
Erebidae	Arctia villica (Linnaeus, 1758)	0	0	0	0	0	0	0	0	0	0	0	0	0	0	0	0	3	0	2	0	0	0	0	0	0	1	3	3	1	1	1	1	0	0	1	17	10
Erebidae	Arctornis l-nigrum (Müller, 1764)	2	0	1	2	2	2	2	0	1	1	1	0	0	1	2	0	0	0	0	0	0	0	0	0	0	0	0	0	0	0	0	0	0	0	0	17	11
Erebidae	Autophila (Autophila) limbata (Staudinger, 1871)	0	0	0	0	0	0	0	0	0	0	0	0	0	0	0	0	0	0	0	0	0	1	0	0	0	0	0	0	0	0	0	0	0	0	1	2	2
Erebidae	Callimorpha dominula (Linnaeus, 1758)	0	1	0	0	0	0	0	0	0	0	0	0	0	0	0	0	0	0	0	0	0	0	0	0	0	0	0	0	0	0	0	0	0	0	0	1	1
Erebidae	Calliteara pudibunda (Linnaeus, 1758)	56	25	36	61	59	19	21	46	19	9	22	11	2	7	8	0	0	0	0	0	0	0	0	0	0	0	0	0	0	0	0	0	0	1	0	402	16
Erebidae	Catocala coniuncta (Esper, 1787)	0	0	0	0	0	0	0	0	0	0	0	0	0	0	0	0	0	0	0	0	0	1	0	0	0	0	0	0	0	0	1	0	0	0	0	2	2
Erebidae	Catocala conversa (Esper, 1783)	0	1	0	0	0	0	0	0	0	0	0	0	0	0	0	1	0	0	0	0	0	1	0	0	0	0	0	0	0	0	0	2	0	0	1	6	5
Erebidae	Catocala fraxini (Linnaeus, 1758)	0	0	1	0	0	1	2	0	0	0	0	0	0	0	0	1	0	0	0	1	0	1	5	1	0	1	2	1	1	0	0	0	1	1	2	22	15
Erebidae	Catocala nupta (Linnaeus, 1767)	0	0	0	0	0	0	0	0	0	0	0	0	0	0	0	0	0	0	0	0	0	0	0	0	0	0	1	0	0	0	0	0	0	0	0	1	1
Erebidae	Catocala nymphaea (Esper, 1787)	0	0	0	0	0	0	0	0	0	0	0	0	0	0	0	0	0	0	0	0	0	0	0	0	0	0	1	0	0	0	0	0	0	0	0	1	1
Erebidae	Catocala nymphagoga (Esper, 1787)	1	0	0	0	0	0	0	0	0	0	0	0	0	0	0	2	1	2	4	8	2	13	13	9	1	2	2	1	1	1	3	6	9	10	2	93	21
Erebidae	Cybosia mesomella (Linnaeus, 1758)	0	0	0	0	0	0	0	0	0	0	1	0	0	0	0	0	1	0	0	0	0	0	1	0	1	4	0	0	0	1	0	0	0	0	0	9	6
Erebidae	Diacrisia sannio (Linnaeus, 1758)	0	0	1	1	0	0	0	0	0	1	0	0	0	0	0	0	0	0	0	0	0	0	0	0	0	0	0	0	0	1	0	0	0	0	0	4	4
Erebidae	Diaphora mendica (Clerck, 1759)	3	3	2	2	2	0	0	1	1	0	0	0	0	0	0	0	0	1	0	0	1	0	3	0	0	0	0	0	1	2	0	0	0	0	0	22	12
Erebidae	Dysgonia algira (Linnaeus, 1767)	0	0	0	0	0	0	0	0	0	0	0	0	0	1	0	0	0	0	0	0	0	0	1	0	0	0	0	0	0	0	2	2	0	0	0	6	4
Erebidae	Eilema caniola (Hübner, 1808)	14	3	2	4	0	0	1	1	0	1	1	0	1	4	4	7	4	10	12	1	2	6	7	21	4	11	1	2	2	2	0	3	1	3	4	139	30
Erebidae	Eilema complana (Linnaeus, 1758)	64	4	0	6	0	2	0	1	0	0	1	0	0	0	6	6	4	28	15	3	9	13	29	86	5	26	8	4	16	7	2	17	3	18	3	386	27
Erebidae	Eilema lurideola (Zincken, 1817)	59	43	20	23	7	12	9	16	5	8	41	7	1	3	9	8	8	37	13	4	3	8	2	34	6	22	11	24	4	7	3	3	5	3	9	477	35
Erebidae	Eublemma purpurina (Denis & Schiffermüller, 1775)	1	0	0	0	0	0	0	0	0	1	0	0	0	0	0	0	0	0	0	0	0	0	0	0	0	0	0	0	0	0	0	1	0	0	0	3	3
Erebidae	Eublemma viridula (Guenée, 1841)	0	0	0	0	0	0	0	0	0	0	0	0	0	0	0	0	0	0	1	0	0	0	0	0	0	0	0	0	0	0	0	0	0	0	0	1	1
Erebidae	Euplagia quadripunctaria (Poda, 1761)	1	0	0	0	0	0	0	0	0	0	0	0	0	0	0	0	0	0	0	0	0	0	0	0	0	0	0	0	0	0	0	0	0	0	0	1	1
Erebidae	Hypena lividalis (Hübner, 1796)	0	1	0	0	0	0	0	0	0	0	0	0	0	0	0	0	1	0	0	0	0	0	1	0	0	0	0	0	0	0	0	0	0	0	0	3	3
Erebidae	Hypena obsitalis (Hübner, 1813)	0	0	0	0	0	0	0	0	0	0	0	0	0	0	0	0	0	0	0	0	0	0	0	0	0	0	1	1	0	0	0	0	0	0	0	2	2
Erebidae	Hypena proboscidalis (Linnaeus, 1758)	7	6	2	5	8	4	1	1	8	5	4	1	0	0	0	38	21	30	22	15	13	2	30	15	14	13	29	1	13	22	7	8	5	7	5	362	32
Erebidae	Hyphoraia testudinaria (Fourcroy, 1785)	0	0	0	0	0	0	0	0	0	0	0	0	0	1	0	0	0	0	0	0	0	0	0	0	0	0	0	0	0	0	0	0	0	0	0	1	1
Erebidae	Idia calvaria (Denis & Schiffermüller, 1775)	0	0	0	2	0	0	0	1	0	0	0	0	0	0	0	0	0	0	0	0	0	0	0	0	0	0	0	0	0	0	0	0	0	0	0	3	2
Erebidae	Leucoma salicis (Linnaeus, 1758)	0	0	0	0	0	0	0	0	1	0	0	0	0	0	0	0	0	0	0	0	0	1	0	1	0	0	0	0	0	0	0	0	0	1	0	4	4
Erebidae	Lithosia quadra (Linnaeus, 1758)	82	5	31	27	0	23	9	18	1	11	13	45	2	1	7	2	0	1	6	0	0	1	4	2	1	3	0	13	10	15	0	2	1	1	4	341	29
Erebidae	Lygephila craccae (Denis & Schiffermüller, 1775)	1	0	1	1	0	0	0	0	0	2	0	0	0	0	0	1	0	0	1	1	0	1	3	4	1	2	1	0	0	0	3	0	3	1	0	27	16
Erebidae	Lygephila procax (Hübner, 1813)	0	0	0	0	0	0	0	0	0	0	0	0	0	0	0	2	0	1	1	2	2	2	1	2	0	0	0	0	0	0	2	0	0	2	0	17	10
Erebidae	Lymantria dispar (Linnaeus, 1758)	0	0	0	0	0	0	0	0	0	0	0	0	0	0	0	0	0	0	0	0	1	0	0	0	0	0	0	0	0	0	0	0	0	0	0	1	1
Erebidae	Lymantria monacha (Linnaeus, 1758)	23	9	23	27	35	42	56	59	35	24	128	66	1	6	9	7	1	1	6	1	3	0	5	14	2	3	12	73	21	7	1	8	37	7	31	783	34
Erebidae	Minucia lunaris (Denis & Schiffermüller, 1775)	0	0	0	0	0	0	0	0	1	0	0	0	0	0	0	0	0	0	0	0	0	0	0	0	0	0	0	0	0	0	0	0	0	0	0	1	1
Erebidae	Ocneria rubea (Denis & Schiffermüller, 1775)	0	0	0	0	0	0	0	0	0	1	0	0	0	0	0	1	0	0	0	0	0	1	0	0	0	0	2	0	0	0	0	0	0	1	0	6	5
Erebidae	Orectis proboscidata (Herrich-Schäffer, 1851)	0	0	0	0	0	0	0	0	0	0	0	0	0	0	0	0	0	0	0	0	0	2	0	0	0	0	0	0	0	0	0	0	0	0	0	2	1
Erebidae	Parascotia fuliginaria (Linnaeus, 1761)	0	0	0	1	0	0	0	0	0	0	0	0	0	0	0	0	0	1	1	0	0	0	0	0	0	1	0	0	0	0	0	0	0	0	0	4	4
Erebidae	Phragmatobia fuliginosa (Linnaeus, 1758)	0	0	0	0	0	0	0	0	0	0	0	0	0	0	0	1	0	0	1	0	0	0	1	0	0	0	0	0	0	0	0	0	0	0	0	3	3
Erebidae	Phytometra viridaria (Clerck, 1759)	0	0	0	0	0	1	0	0	0	1	0	0	0	0	0	0	0	0	0	0	0	0	0	0	0	0	0	0	0	0	0	1	0	0	0	3	3
Erebidae	Scoliopteryx libatrix (Linnaeus, 1758)	0	0	0	0	0	0	0	0	0	0	0	0	0	0	0	0	0	0	0	0	0	0	1	0	1	0	0	1	1	1	0	0	0	0	0	5	5
Geometridae	Alcis repandata (Linnaeus, 1758)	414	113	96	46	123	32	89	26	119	63	62	51	0	51	15	19	11	72	28	18	18	40	16	28	3	38	55	23	21	11	25	15	32	32	60	1865	34
Geometridae	Aplocera plagiata (Linnaeus, 1758)	7	7	19	9	4	8	10	6	13	2	9	29	1	11	8	3	0	2	8	1	2	2	2	4	0	2	3	0	0	2	4	0	4	5	7	194	30
Geometridae	Aplocera praeformata (Hübner, 1826)	15	24	17	1	4	10	17	6	15	8	4	3	0	8	4	0	0	0	0	0	0	0	0	0	0	0	0	0	0	0	0	0	0	0	0	136	14
Geometridae	Ascotis selenaria (Denis & Schiffermüller, 1775)	0	0	0	0	0	1	0	0	0	0	0	0	0	0	0	0	0	0	1	0	0	0	0	0	0	0	0	0	0	0	0	0	0	0	0	2	2
Geometridae	Biston betularia (Linnaeus, 1758)	28	7	3	1	2	5	10	6	1	6	2	0	0	1	1	1	0	0	2	0	2	0	0	1	0	0	0	0	2	1	0	2	0	2	3	89	22
Geometridae	Cabera pusaria (Linnaeus, 1758)	3	1	1	1	0	0	0	0	0	0	1	0	0	0	2	1	0	8	8	4	0	0	0	0	0	2	1	0	0	0	0	0	0	0	0	33	12
Geometridae	Campaea margaritaria (Linnaeus, 1767)	756	186	221	75	320	132	399	90	217	432	346	232	2	29	20	0	0	1	1	0	0	3	1	1	0	1	0	0	1	0	0	4	2	1	15	3488	26
Geometridae	Camptogramma bilineata (Linnaeus, 1758)	0	0	0	1	2	1	0	0	0	0	1	0	0	0	0	0	0	0	1	0	0	1	3	1	0	0	0	1	0	0	0	2	0	1	2	17	12
Geometridae	Catarhoe cuculata (Hufnagel, 1767)	1	3	1	0	0	0	0	0	0	0	1	1	0	0	0	0	2	0	0	1	0	1	0	0	0	0	0	0	0	0	0	0	0	0	0	11	8
Geometridae	Celonoptera mirificaria Lederer, 1862	0	0	0	0	0	0	0	0	0	0	0	0	0	0	0	0	0	0	0	0	0	0	0	1	0	0	0	0	0	0	0	0	0	0	0	1	1
Geometridae	Charissa (Charissa) obscurata (Denis & Schiffermüller, 1775)	2	4	0	1	0	0	1	0	0	0	0	0	0	1	0	0	0	2	1	0	4	2	0	1	0	2	0	0	0	0	0	2	0	0	0	23	12
Geometridae	Charissa (Kemtrognophos) onustaria (Herrich-Schäffer, 1852)	1	11	5	4	1	1	0	0	2	1	1	1	0	3	1	0	1	0	0	0	1	0	1	0	1	0	1	0	0	0	0	0	0	0	2	39	18
Geometridae	Chesias rufata (Fabricius, 1775)	0	0	0	1	0	0	0	0	0	0	0	0	0	0	0	0	0	0	0	0	0	0	0	0	0	0	0	0	1	0	0	0	0	0	0	2	2
Geometridae	Chiasmia clathrata (Linnaeus, 1758)	0	4	2	2	1	0	0	0	0	0	0	1	0	0	2	1	0	2	2	0	1	1	0	1	1	2	5	0	3	1	1	2	0	2	1	38	21
Geometridae	Chloroclysta siterata (Hufnagel, 1767)	1	2	2	0	0	0	0	1	3	0	0	1	1	1	0	3	0	0	4	0	0	0	0	0	0	0	3	0	2	0	1	1	0	0	0	26	14
Geometridae	Chloroclystis v-ata (Haworth, 1809)	0	0	0	0	0	0	0	0	0	0	0	0	0	0	0	0	0	0	0	0	0	0	0	0	0	0	0	0	0	1	0	0	0	0	0	1	1
Geometridae	Cleora cinctaria (Denis & Schiffermüller, 1775)	1	2	6	0	0	0	0	0	0	0	0	0	0	0	2	0	0	1	0	0	0	0	0	0	1	0	0	0	0	0	2	0	0	0	0	15	7
Geometridae	Cleorodes lichenaria (Hufnagel, 1767)	0	3	1	2	1	1	0	1	0	2	0	9	0	1	0	1	0	0	0	0	0	1	0	1	3	1	5	2	8	7	0	1	0	0	1	52	20
Geometridae	Coenotephria ablutaria (Boisduval, 1840)	0	0	0	0	0	1	0	1	0	1	0	0	0	0	0	0	0	1	0	1	0	1	2	0	0	0	0	0	0	0	0	0	1	3	0	12	9
Geometridae	Coenotephria tophaceata (Denis & Schiffermüller, 1775)	0	2	1	0	0	1	0	1	0	0	3	0	0	0	0	0	0	1	1	1	0	0	1	2	0	0	2	4	0	0	1	0	3	0	1	25	15
Geometridae	Colostygia olivata (Denis & Schiffermüller, 1775)	3	0	0	0	0	0	1	0	1	0	0	1	0	0	0	6	7	14	11	14	9	12	26	15	4	11	26	6	15	7	21	10	8	8	6	242	24
Geometridae	Colostygia pectinataria (Knoch, 1781)	9	5	7	7	16	12	21	14	38	9	32	35	1	5	2	2	3	30	15	14	5	3	2	4	8	15	31	12	29	26	10	9	2	3	4	440	35
Geometridae	Colostygia sericeata (Schwingenschuss, 1926)	1	2	0	0	0	0	0	0	0	0	0	0	0	0	0	4	4	3	1	4	12	16	7	2	0	4	1	3	0	0	4	1	1	4	2	76	19
Geometridae	Colotois pennaria (Linnaeus, 1761)	6	0	14	4	4	0	3	3	1	3	3	1	0	0	0	0	2	1	0	1	0	0	1	0	0	0	0	1	0	0	0	0	0	0	0	48	15
Geometridae	Comibaena bajularia (Denis & Schiffermüller, 1775)	0	0	0	0	0	0	0	0	0	0	0	0	0	0	0	1	0	0	0	0	0	0	0	0	0	0	0	0	0	0	0	0	0	0	0	1	1
Geometridae	Cosmorhoe ocellata (Linnaeus, 1758)	33	30	14	22	10	3	14	6	19	4	4	9	0	0	3	56	34	34	34	40	41	69	94	39	23	53	47	46	41	18	48	21	25	47	41	1022	33
Geometridae	Crocallis elinguaria (Linnaeus, 1758)	0	0	0	0	0	0	0	0	0	0	0	0	0	0	0	0	1	0	0	0	2	0	1	0	2	0	0	0	0	2	0	0	0	0	0	8	5
Geometridae	Crocallis tusciaria (Borkhausen, 1793)	0	0	0	0	0	0	0	0	0	0	0	0	0	0	0	0	0	0	0	0	0	0	0	3	1	0	0	0	0	0	0	0	0	0	0	4	2
Geometridae	Cyclophora (Codonia) linearia (Hübner, 1799)	40	19	14	17	51	23	88	10	36	15	15	42	0	4	0	0	0	1	1	1	0	1	0	0	0	0	12	24	39	3	2	6	2	0	4	470	25
Geometridae	Cyclophora (Codonia) porata (Linnaeus, 1767)	0	2	0	1	0	0	0	0	0	0	0	0	0	0	0	0	0	0	0	1	0	0	0	0	0	0	0	0	0	0	0	0	0	0	0	4	3
Geometridae	Cyclophora (Codonia) punctaria (Linnaeus, 1758)	0	0	0	0	0	0	0	0	0	0	0	1	0	0	0	0	0	0	0	0	0	0	0	1	0	0	0	0	0	0	0	0	0	0	0	2	2
Geometridae	Cyclophora (Codonia) suppunctaria (Zeller, 1847)	0	1	0	0	0	0	0	0	0	0	0	0	0	0	0	0	0	0	0	0	0	1	0	0	0	0	0	0	0	0	0	0	0	0	0	2	2
Geometridae	Cyclophora (Cyclophora) puppillaria (Hübner, 1799)	1	2	1	2	0	3	0	0	2	2	0	1	0	0	2	7	0	2	7	3	5	11	1	22	5	1	0	2	1	0	3	5	8	7	8	114	26
Geometridae	Cyclophora (Cyclophora) ruficiliaria (Herrich-Schäffer, 1855)	0	0	0	0	0	0	0	0	1	1	0	0	0	0	0	0	0	0	1	0	0	1	1	0	0	0	0	0	0	0	0	0	0	1	0	6	6
Geometridae	Dysstroma citrata (Linnaeus, 1761)	0	0	0	0	1	0	0	0	0	0	0	0	0	0	0	0	0	0	0	0	0	0	0	0	0	0	0	0	0	0	0	0	0	0	0	1	1
Geometridae	Dysstroma truncata (Hufnagel, 1767)	12	8	7	9	5	9	11	3	9	2	7	14	0	2	2	8	2	4	8	4	5	2	9	1	3	11	9	5	12	5	4	0	0	0	3	195	31
Geometridae	Earophila badiata (Denis & Schiffermüller, 1775)	0	0	0	0	0	0	0	0	0	0	0	0	0	0	0	0	0	0	1	0	0	0	0	0	0	0	0	0	0	0	0	0	0	0	0	1	1
Geometridae	Ecliptopera silaceata (Denis & Schiffermüller, 1775)	7	2	1	3	2	1	1	1	0	0	0	0	0	1	0	3	1	1	1	1	1	1	1	2	0	2	1	3	0	0	1	1	1	3	1	44	26
Geometridae	Ennomos quercinaria (Hufnagel, 1767)	13	8	16	6	10	2	16	3	7	5	7	29	0	2	2	0	0	2	0	0	0	0	0	0	0	0	4	22	13	0	4	5	24	0	13	213	22
Geometridae	Epione repandaria (Hufnagel, 1767)	0	0	0	1	0	0	0	0	0	0	0	0	0	0	0	0	0	2	0	0	0	0	1	1	0	3	2	1	0	0	1	0	0	1	0	13	9
Geometridae	Epirrhoe alternata (Müller, 1764)	37	43	47	27	56	21	12	2	9	16	1	7	0	0	0	11	15	12	18	12	14	19	13	19	9	13	12	2	4	10	5	5	2	2	5	480	32
Geometridae	Epirrhoe galiata (Denis & Schiffermüller, 1775)	32	61	27	67	39	21	19	12	28	12	13	15	0	18	15	18	12	15	18	16	26	50	38	39	9	29	12	3	3	6	28	17	22	39	44	823	34
Geometridae	Epirrita christyi (Allen, 1906)	88	80	125	17	102	46	87	49	67	105	93	38	0	7	12	6	1	4	6	3	2	15	11	7	0	2	10	13	7	3	17	7	26	10	61	1127	33
Geometridae	Erannis defoliaria (Clerck, 1759)	0	0	0	0	0	0	0	0	0	0	0	0	0	0	0	0	0	0	1	0	1	0	0	0	0	0	0	0	0	0	0	0	0	0	0	2	2
Geometridae	Euphyia frustata (Treitschke, 1828)	1	0	0	0	0	0	0	0	0	0	0	0	0	0	0	0	0	0	0	0	1	1	0	0	0	0	0	0	0	0	0	0	0	0	0	3	3
Geometridae	Eupithecia cocciferata Millière, 1864	1	0	0	0	0	0	0	0	0	0	0	0	0	0	0	0	0	0	0	0	0	0	0	0	0	0	0	0	0	0	0	0	0	0	0	1	1
Geometridae	Eupithecia dodoneata Guenée, 1857	1	4	4	3	0	0	1	0	1	3	2	0	0	2	4	0	0	0	0	0	0	0	0	0	0	0	0	0	0	2	0	0	0	0	0	27	11
Geometridae	Eupithecia gemellata Herrich-Schäffer, 1861	0	0	0	0	0	0	0	0	0	0	0	0	0	0	0	0	0	0	0	0	0	0	0	0	0	0	0	0	0	0	0	1	0	0	0	1	1
Geometridae	Eupithecia haworthiata Doubleday, 1856	1	0	0	0	0	0	0	0	0	0	0	0	0	0	0	0	0	0	0	0	0	0	1	0	0	0	1	0	0	0	0	0	0	0	0	3	3
Geometridae	Eupithecia icterata (de Villers, 1789)	0	0	0	0	0	0	0	0	0	0	0	0	0	0	0	0	0	0	0	0	0	1	0	0	0	0	0	0	0	0	0	0	0	0	0	1	1
Geometridae	Eupithecia indigata (Hübner, 1813)	6	9	14	1	2	1	5	2	2	0	1	1	0	2	3	0	0	1	2	0	2	2	0	0	6	5	12	8	0	3	5	3	8	0	0	106	25
Geometridae	Eupithecia innotata (Hufnagel, 1767)	3	1	0	3	1	0	0	0	1	0	2	1	0	0	0	0	0	0	0	0	0	0	0	0	0	0	0	0	0	1	0	0	0	0	0	13	8
Geometridae	Eupithecia insigniata (Hübner, 1790)	0	0	0	1	0	0	0	0	0	0	0	0	0	0	1	0	0	0	0	0	0	0	0	0	0	0	0	0	0	0	0	0	0	0	0	2	2
Geometridae	Eupithecia linariata (Denis & Schiffermüller, 1775)	0	0	0	0	0	0	0	0	0	0	0	0	0	0	0	0	0	0	0	0	0	0	0	0	0	0	0	1	0	0	0	0	0	0	0	1	1
Geometridae	Eupithecia pimpinellata (Hübner, 1813)	0	0	0	0	0	0	1	0	0	0	0	0	0	0	0	0	0	0	0	0	0	0	0	0	0	0	0	0	0	0	0	0	0	2	1	4	3
Geometridae	Eupithecia pyreneata Mabille, 1871	0	0	0	0	0	0	0	0	0	0	0	0	0	0	0	7	0	10	3	3	5	5	1	12	1	5	2	0	0	0	2	3	2	2	4	67	16
Geometridae	Eupithecia schiefereri Bohatsch, 1893	0	0	0	0	0	0	0	0	0	0	0	0	0	0	0	0	0	0	0	0	0	0	0	0	0	0	0	0	0	1	0	0	0	0	0	1	1
Geometridae	Eupithecia scopariata (Rambur, 1833)	0	0	0	0	0	0	0	0	0	0	0	0	0	0	0	0	0	0	0	0	0	0	0	0	0	0	0	0	0	0	0	1	0	0	0	1	1
Geometridae	Eupithecia semigraphata Bruand, 1850	0	0	0	0	0	0	0	0	0	0	0	0	0	2	1	0	0	0	0	0	0	0	0	0	0	0	0	0	0	0	2	1	0	0	0	6	4
Geometridae	Eupithecia subfuscata (Haworth, 1809)	6	1	1	1	1	2	0	0	0	1	0	4	0	1	1	0	0	5	3	0	0	0	0	0	0	1	0	1	0	0	0	0	0	0	0	29	14
Geometridae	Eupithecia tantillaria Boisduval, 1840	1	1	1	3	0	1	6	0	3	0	1	98	0	0	0	0	0	0	0	0	0	0	0	0	0	0	0	1	0	0	0	0	0	0	0	116	10
Geometridae	Eupithecia tenuiata (Hübner, 1813)	0	0	0	0	0	0	0	0	0	0	0	0	0	0	0	1	0	0	0	0	0	0	1	0	0	0	0	0	0	0	0	0	0	0	0	2	2
Geometridae	Eupithecia vulgata (Haworth, 1809)	2	3	3	2	2	1	2	0	1	0	0	7	0	0	1	0	0	0	0	0	0	0	0	0	0	0	0	0	0	1	0	1	0	0	0	26	12
Geometridae	Fagivorina arenaria (Hufnagel, 1767)	141	101	102	38	91	73	79	53	161	159	83	31	0	4	2	0	0	0	0	0	0	0	0	0	0	0	0	3	0	0	0	2	1	1	16	1141	19
Geometridae	Gandaritis pyraliata (Denis & Schiffermüller, 1775)	1	3	0	0	1	0	0	1	1	0	1	0	0	1	0	2	1	30	10	7	5	1	4	5	1	14	8	3	3	0	3	1	0	1	2	110	25
Geometridae	Gnophos (Gnophos) furvata (Denis & Schiffermüller, 1775)	1	7	1	1	1	0	0	1	1	2	0	0	0	1	0	5	1	7	4	6	1	2	1	2	0	1	5	5	1	0	3	1	5	4	4	74	27
Geometridae	Gymnoscelis rufifasciata (Haworth, 1809)	24	2	0	4	2	1	2	0	6	0	2	2	1	10	9	32	37	105	37	24	16	31	28	44	15	52	41	21	59	86	28	54	34	15	25	849	32
Geometridae	Horisme tersata (Denis & Schiffermüller, 1775)	0	0	0	0	0	0	0	0	0	0	0	0	0	0	0	1	0	0	0	0	0	0	0	0	0	0	0	0	1	0	0	0	0	0	0	2	2
Geometridae	Hydrelia flammeolaria (Hufnagel, 1767)	0	0	0	0	0	0	0	0	1	0	0	1	0	0	0	0	0	0	0	0	0	0	1	0	0	0	0	0	0	0	0	0	0	0	0	3	3
Geometridae	Hydriomena furcata (Thunberg, 1784)	1	1	1	2	0	0	1	0	4	0	0	0	0	1	0	0	0	1	0	0	1	0	0	0	0	0	0	0	1	3	0	0	0	0	0	17	11
Geometridae	Hydriomena sanfilensis (Stauder, 1915)	1	1	0	0	0	0	0	0	0	0	0	0	0	0	0	0	0	0	0	0	0	0	0	0	0	0	0	0	0	0	0	0	0	0	0	2	2
Geometridae	Hylaea mediterranea Sihvonen, Skou, Flamigni, Fiumi & Hausmann, 2014	16	10	6	11	6	3	2	9	7	1	13	34	0	1	2	8	13	10	20	13	8	19	8	35	3	22	11	8	2	1	9	12	6	18	14	361	34
Geometridae	Hypomecis punctinalis (Scopoli, 1763)	0	0	0	0	0	0	0	0	0	0	0	0	0	0	0	0	0	0	0	0	1	0	0	0	1	0	0	0	0	0	0	0	0	0	0	2	2
Geometridae	Idaea aversata (Linnaeus, 1758)	11	9	13	10	10	9	4	3	7	9	2	8	0	3	1	23	4	42	31	18	7	10	12	26	3	39	34	8	8	4	18	4	6	9	8	413	34
Geometridae	Idaea degeneraria (Hübner, 1799)	13	20	35	29	40	8	22	6	20	24	5	30	22	7	21	2	0	0	0	0	0	1	0	1	0	0	0	0	0	1	0	0	0	0	0	307	19
Geometridae	Idaea deversaria (Herrich-Schäffer, 1847)	0	12	4	0	3	1	1	4	2	3	4	3	0	1	0	1	0	2	1	0	1	0	4	8	0	2	3	0	0	0	1	1	0	0	0	62	21
Geometridae	Idaea dilutaria (Hübner, 1799)	2	1	0	0	0	0	0	0	0	0	0	0	0	0	0	0	0	0	0	0	0	0	0	0	2	0	0	0	1	0	0	0	0	0	0	6	4
Geometridae	Idaea filicata (Hübner, 1799)	1	0	0	0	0	1	0	1	1	0	0	1	0	0	7	0	0	0	0	0	0	0	0	0	0	0	0	0	0	0	0	0	0	0	0	12	6
Geometridae	Idaea fuscovenosa (Goeze, 1781)	3	0	0	0	0	0	0	0	1	0	0	0	0	0	0	0	0	1	0	0	1	0	0	0	0	0	0	0	0	0	0	0	0	0	0	6	4
Geometridae	Idaea humiliata (Hufnagel, 1767)	0	0	0	0	0	0	0	0	0	0	0	0	0	0	0	0	0	0	0	0	0	0	0	0	0	0	0	0	0	0	1	0	0	0	0	1	1
Geometridae	Idaea infirmaria (Rambur, 1833)	0	0	0	0	0	0	0	0	0	0	0	0	0	0	0	0	0	0	0	0	0	0	0	0	0	0	1	0	0	0	0	0	0	0	0	1	1
Geometridae	Idaea mutilata (Staudinger, 1876)	1	0	0	0	0	0	0	0	0	0	0	0	0	0	0	0	0	0	2	0	0	0	0	0	0	0	0	0	0	0	0	0	0	0	0	3	2
Geometridae	Idaea ostrinaria (Hübner, 1813)	0	0	0	0	0	0	0	0	0	0	0	0	1	0	0	0	0	0	0	0	0	0	0	0	0	0	0	0	0	0	0	0	0	0	0	1	1
Geometridae	Idaea rubraria (Staudinger, 1901)	0	0	0	0	0	0	0	0	0	0	0	0	0	0	0	0	0	0	0	0	0	0	0	0	1	0	0	0	0	0	0	0	0	0	1	2	2
Geometridae	Idaea seriata (Schrank, 1802)	0	0	0	0	0	0	0	0	0	0	0	0	0	0	1	1	0	0	0	0	1	0	0	0	0	0	0	0	0	0	1	0	0	0	0	4	4
Geometridae	Idaea straminata (Borkhausen, 1794)	0	0	0	0	0	0	0	0	0	1	0	0	0	0	0	0	0	0	0	0	0	0	0	0	0	0	0	0	0	0	0	0	0	0	0	1	1
Geometridae	Idaea trigeminata (Haworth, 1809)	0	0	0	0	0	0	0	0	0	0	0	0	0	0	0	0	0	3	1	1	1	0	2	3	0	0	2	0	0	0	0	0	0	0	0	13	7
Geometridae	Isturgia spodiaria (Lefèbvre, 1832)	0	0	0	0	0	0	0	0	0	0	0	0	0	0	0	0	0	0	0	1	0	0	0	0	0	1	0	0	0	0	1	0	0	0	1	4	4
Geometridae	Itame messapiaria Sohn-Rethel, 1929	2	1	1	0	0	0	1	1	0	0	0	0	0	0	0	4	4	47	4	9	4	7	5	1	3	7	7	1	1	0	4	3	1	0	0	118	22
Geometridae	Lampropteryx suffumata (Denis & Schiffermüller, 1775)	2	0	2	1	2	3	7	0	7	3	3	7	0	1	0	0	0	0	0	0	0	0	0	0	0	0	0	0	0	0	0	0	0	0	0	38	11
Geometridae	Larentia clavaria (Haworth, 1809)	1	1	4	0	0	3	0	0	3	0	0	0	0	1	0	0	0	0	0	0	0	1	1	0	0	0	1	0	0	2	0	0	0	0	1	19	11
Geometridae	Larentia malvata (Rambur, 1833)	0	0	0	0	0	0	0	0	0	0	0	0	0	0	0	0	0	0	0	0	0	0	0	0	0	0	0	0	0	0	0	0	0	0	1	1	1
Geometridae	Ligdia adustata (Denis & Schiffermüller, 1775)	0	0	0	0	0	0	1	0	0	0	0	0	0	0	0	0	0	0	0	0	0	0	0	0	0	0	0	0	0	0	0	0	0	0	0	1	1
Geometridae	Lobophora halterata (Hufnagel, 1767)	1	0	0	0	0	0	0	0	0	1	0	0	0	0	0	0	0	0	1	0	0	0	0	0	0	0	1	0	0	0	0	0	0	0	0	4	4
Geometridae	Lomaspilis marginata (Linnaeus, 1758)	4	0	1	0	1	0	1	0	1	4	3	0	0	1	2	3	1	2	2	0	0	7	3	0	0	3	3	0	0	2	0	0	1	11	20	76	21
Geometridae	Lycia hirtaria (Clerck, 1759)	1	0	1	1	1	1	0	0	1	1	2	0	0	0	0	0	0	0	0	0	0	0	0	1	0	0	2	0	1	2	0	0	0	0	0	15	12
Geometridae	Macaria liturata (Clerck, 1759)	7	2	12	6	5	3	9	4	3	6	11	37	0	0	3	0	0	0	0	0	0	0	0	0	1	0	0	0	1	0	1	0	0	0	0	111	16
Geometridae	Megalycinia serraria (A. Costa, 1882)	0	0	0	0	0	0	0	0	0	0	0	0	0	0	0	0	0	0	1	1	0	9	5	2	1	3	1	1	1	0	1	0	0	0	0	26	11
Geometridae	Menophra abruptaria (Thunberg, 1792)	0	0	0	0	0	0	1	0	0	0	0	0	0	0	0	0	0	1	2	1	1	2	4	2	1	1	2	1	0	2	0	1	0	1	3	26	16
Geometridae	Mesotype parallelolineata (Retzius, 1783)	0	2	0	0	1	0	0	2	0	2	2	6	0	0	1	7	10	12	4	6	1	1	6	3	3	6	2	3	1	3	4	2	1	7	1	99	27
Geometridae	Nothocasis rosariae Scalercio, Infusino, Hausmann, 2016	0	0	0	0	0	0	0	0	0	0	0	0	0	0	0	0	0	0	0	0	0	0	0	0	0	0	0	0	0	0	0	0	0	2	0	2	1
Geometridae	Nychiodes (Nychiodes) obscuraria (de Villers, 1789)	0	0	0	0	0	0	0	0	0	0	0	0	0	0	0	0	1	0	0	2	0	0	0	1	0	0	0	0	0	0	1	0	0	0	0	5	4
Geometridae	Nycterosea obstipata (Fabricius, 1794)	0	0	0	0	0	0	0	0	0	0	1	0	0	0	0	0	0	1	0	0	0	0	0	0	0	0	0	0	1	0	0	0	0	0	0	3	3
Geometridae	Odontopera bidentata (Clerck, 1759)	5	1	5	7	3	1	4	2	5	2	18	34	0	0	0	0	0	1	5	2	0	1	1	1	0	6	4	10	0	4	0	1	1	0	3	127	25
Geometridae	Opisthograptis luteolata (Linnaeus, 1758)	9	4	1	3	1	3	4	2	1	2	1	5	0	0	2	5	2	9	5	2	8	4	15	3	1	5	21	2	1	5	5	0	2	3	1	137	32
Geometridae	Pachycnemia hippocastanaria (Hübner, 1799)	1	0	0	0	0	0	0	0	2	0	1	0	0	0	0	5	3	1	1	1	4	8	4	4	5	1	0	1	0	0	1	0	1	0	0	44	17
Geometridae	Pasiphila rectangulata (Linnaeus, 1758)	0	0	0	0	0	0	0	0	0	0	0	0	0	0	0	0	0	0	0	0	0	1	1	0	0	0	1	0	0	0	0	0	0	0	0	3	3
Geometridae	Pennithera firmata (Hübner, 1822)	36	21	5	16	0	2	0	8	4	1	4	2	0	0	1	73	19	108	217	102	92	281	117	166	58	111	99	83	42	48	71	168	72	193	186	2406	31
Geometridae	Peribatodes rhomboidaria (Denis & Schiffermüller, 1775)	36	19	50	30	48	38	28	32	48	29	22	34	4	34	54	49	21	44	81	24	59	76	94	122	28	34	53	18	15	27	28	44	23	24	29	1399	35
Geometridae	Peribatodes secundaria (Denis & Schiffermüller, 1775)	7	2	1	1	0	2	1	1	0	2	7	46	0	0	0	0	0	0	0	1	0	4	0	3	0	0	0	0	0	2	0	0	1	0	3	84	16
Geometridae	Peribatodes umbraria (Hübner, 1809)	0	0	0	0	0	0	0	0	0	1	0	0	0	0	0	0	0	0	0	0	0	0	0	0	1	0	0	0	0	0	0	0	0	0	0	2	2
Geometridae	Perizoma bifaciata (Haworth, 1809)	0	0	0	0	0	0	0	0	0	0	0	0	0	0	0	0	0	1	0	0	0	1	0	0	0	0	0	0	0	0	0	0	0	0	0	2	2
Geometridae	Perizoma flavofasciata (Thunberg, 1792)	9	3	8	4	7	0	0	2	0	0	0	2	0	1	1	0	0	0	0	0	0	0	0	0	0	0	0	0	0	0	0	0	0	0	0	37	9
Geometridae	Pseudoterpna coronillaria (Hübner, 1817)	4	9	4	0	0	0	0	0	0	0	2	0	0	1	3	11	6	39	16	8	12	5	7	35	11	7	9	1	3	3	3	2	0	4	2	207	25
Geometridae	Pungeleria capreolaria (Denis & Schiffermüller, 1775)	1	0	1	2	0	0	0	0	0	1	8	50	0	0	0	1	0	0	0	2	0	0	0	0	0	0	0	0	1	0	0	0	0	0	3	70	10
Geometridae	Rhodometra sacraria (Linnaeus, 1767)	0	0	0	0	0	0	0	0	0	0	0	0	0	0	0	0	0	0	0	0	0	1	0	0	0	1	0	0	0	0	0	0	0	0	0	2	2
Geometridae	Rhodostrophia vibicaria (Clerck, 1759)	4	7	0	0	0	0	0	0	1	0	0	0	0	0	0	1	1	0	0	0	1	0	0	0	0	0	0	0	0	0	0	0	0	1	0	16	7
Geometridae	Scopula (Calothysanis) imitaria (Hübner, 1799)	1	0	1	0	0	0	1	0	0	0	0	0	0	0	0	0	0	0	2	0	0	1	0	0	1	0	0	0	0	0	0	0	0	0	0	7	6
Geometridae	Scopula (Calothysanis) marginepunctata (Goeze, 1781)	0	0	0	1	0	0	0	0	0	1	0	0	0	0	0	0	0	1	1	1	0	0	0	0	0	0	0	0	0	0	0	1	0	0	0	6	6
Geometridae	Scopula (Scopula) vigilata (Sohn-Rethel, 1929)	0	0	0	0	0	0	0	0	0	0	1	0	0	0	0	0	0	0	0	0	0	0	0	0	0	0	0	0	0	0	0	0	0	0	0	1	1
Geometridae	Scotopteryx angularia (de Villers, 1789)	0	0	0	0	0	0	0	0	0	0	0	0	0	0	0	3	4	33	13	8	3	5	0	1	0	5	5	1	1	4	1	2	3	7	4	103	18
Geometridae	Scotopteryx chenopodiata (Linnaeus, 1758)	0	0	0	0	0	0	0	0	1	0	0	0	0	0	0	1	1	0	0	0	0	1	1	0	1	1	0	1	1	0	1	0	0	0	0	10	10
Geometridae	Scotopteryx luridata (Hufnagel, 1767)	0	2	0	0	0	0	0	0	0	0	1	2	0	0	0	7	10	15	13	13	18	3	1	2	14	17	26	0	7	5	3	3	2	9	6	179	22
Geometridae	Selenia dentaria (Fabricius, 1775)	0	0	0	0	0	0	0	0	0	0	0	0	0	0	0	0	0	1	0	0	0	0	0	2	0	0	0	2	1	0	0	0	0	0	0	6	4
Geometridae	Selenia lunularia (Hübner, 1788)	120	41	82	50	105	71	128	28	105	35	59	65	0	19	1	0	0	0	0	1	0	2	1	2	0	2	0	0	1	0	0	0	0	0	1	919	21
Geometridae	Solitanea mariae (Stauder, 1921)	1	1	1	2	1	0	0	0	1	1	0	1	1	1	1	2	1	7	7	1	0	1	1	0	0	6	1	0	1	1	0	0	0	1	1	43	24
Geometridae	Tephronia sicula (Wehrli, 1933)	0	0	0	0	0	0	0	0	0	0	0	0	0	0	0	0	0	0	0	0	0	0	0	0	0	0	0	0	0	0	0	0	0	1	0	1	1
Geometridae	Tephronia theophilaria Hausmann, 2019	0	0	0	2	0	0	0	0	0	0	0	0	0	0	0	0	0	1	0	0	0	0	0	0	0	0	0	0	0	0	0	0	0	0	0	3	2
Geometridae	Thera britannica (Turner, 1925)	37	40	79	47	36	19	35	6	38	11	53	195	0	5	5	3	0	3	1	1	1	1	3	1	1	1	5	1	2	2	3	7	1	4	6	653	33
Geometridae	Thera variata (Denis & Schiffermüller, 1775)	30	30	53	27	9	15	12	1	19	5	40	145	1	0	7	0	0	0	0	0	0	0	0	0	0	0	0	0	2	0	0	1	0	0	0	397	16
Geometridae	Thera vetustata (Denis & Schiffermüller, 1775)	0	0	0	0	0	0	0	0	0	0	1	11	0	0	0	0	0	0	0	0	0	0	0	0	0	0	0	0	0	0	0	1	0	0	0	13	3
Geometridae	Timandra comae A. Schmidt, 1931	0	0	0	0	0	0	0	0	0	0	0	0	0	0	0	0	0	2	1	1	0	0	0	0	1	0	0	0	0	0	0	0	0	0	0	5	4
Geometridae	Xanthorhoe designata (Hufnagel, 1767)	0	0	0	0	0	0	0	0	0	0	0	3	0	0	0	0	0	1	0	0	0	0	0	0	0	1	0	1	0	0	0	0	0	0	0	6	4
Geometridae	Xanthorhoe fluctuata (Linnaeus, 1758)	0	2	0	2	2	0	2	0	0	0	1	3	0	0	0	1	0	1	0	0	0	0	0	0	0	0	0	1	1	0	0	0	1	0	0	17	11
Geometridae	Xanthorhoe montanata (Denis & Schiffermüller, 1775)	2	0	1	1	4	1	0	1	0	0	0	1	0	0	0	1	0	1	0	0	0	1	0	0	0	2	3	2	1	11	1	0	0	0	0	34	16
Geometridae	Xanthorhoe vidanoi Parenzan & Hausmann, 1994	1	3	5	6	7	3	5	0	2	0	1	3	0	0	0	8	3	13	5	5	3	4	8	1	3	9	13	3	5	26	8	3	0	0	3	159	28
Hepialidae	Triodia sylvina (Linnaeus, 1761)	0	0	1	0	0	1	0	0	0	0	0	0	0	0	0	0	0	0	0	1	0	0	0	0	0	0	0	0	0	0	0	0	0	0	0	3	3
Lasiocampidae	Dendrolimus pini (Linnaeus, 1758)	13	25	12	16	6	16	6	37	19	1	3	25	4	7	4	66	34	37	50	31	33	29	32	38	21	31	42	63	29	29	35	31	60	26	46	957	35
Lasiocampidae	Lasiocampa (Lasiocampa) quercus (Linnaeus, 1758)	0	0	0	0	1	0	0	0	0	0	0	0	0	0	0	0	0	0	0	0	0	0	0	0	0	0	0	0	0	0	0	0	0	0	0	1	1
Lasiocampidae	Lasiocampa (Pachygastria) trifolii (Denis & Schiffermüller, 1775)	1	0	0	0	0	0	0	0	0	0	0	0	0	0	0	0	0	0	0	0	0	0	0	0	0	0	0	0	0	0	0	0	0	0	0	1	1
Lasiocampidae	Macrothylacia rubi (Linnaeus, 1758)	1	0	0	0	0	0	0	0	0	0	0	0	0	0	2	0	0	0	0	0	0	0	0	0	0	0	0	0	0	0	0	0	0	0	0	3	2
Lasiocampidae	Malacosoma (Clisiocampa) neustria (Linnaeus, 1758)	0	1	0	0	0	0	0	0	0	0	0	0	0	1	0	0	0	0	0	0	0	0	0	0	0	0	0	0	0	0	0	0	0	0	0	2	2
Lasiocampidae	Odonestis pruni (Linnaeus, 1758)	0	0	0	0	0	0	0	0	0	0	0	0	0	0	0	0	0	0	0	0	0	0	0	0	0	0	0	0	0	1	0	0	0	0	0	1	1
Limacodidae	Apoda limacodes (Hufnagel, 1766)	56	90	14	13	7	35	16	24	8	15	8	0	0	5	6	2	0	0	0	0	0	0	0	0	0	0	15	31	23	2	1	6	4	0	73	454	22
Noctuidae	Acronicta (Triaena) psi (Linnaeus, 1758)	0	0	0	1	0	0	0	0	0	0	0	0	0	0	0	0	0	0	0	0	0	0	0	0	0	0	0	0	0	0	0	0	0	0	0	1	1
Noctuidae	Acronicta (Viminia) rumicis (Linnaeus, 1758)	0	0	1	0	0	0	0	0	0	0	0	0	0	0	0	0	0	0	0	0	0	0	0	0	0	0	0	0	0	0	0	0	0	0	0	1	1
Noctuidae	Agrochola (Anchoscelis) helvola (Linnaeus, 1758)	0	1	1	0	0	0	0	0	0	0	0	0	0	0	0	0	0	0	0	0	0	9	8	2	0	0	0	0	0	0	0	0	0	1	0	22	6
Noctuidae	Agrochola (Anchoscelis) litura (Linnaeus, 1758)	0	2	0	1	1	0	1	0	0	0	0	0	0	0	0	0	1	0	0	0	0	1	0	0	0	0	0	0	0	0	0	0	0	0	0	7	6
Noctuidae	Agrochola (Anchoscelis) pistacinoides (d'Aubuisson, 1867)	0	0	0	1	0	0	0	0	0	0	0	0	0	0	0	0	0	0	0	0	0	0	1	0	0	0	0	1	0	0	0	0	0	0	0	3	3
Noctuidae	Agrochola (Leptologia) macilenta (Hübner, 1809)	28	12	17	13	28	2	23	2	6	3	9	0	0	1	0	0	0	0	0	0	0	0	0	0	0	0	0	0	0	0	0	0	0	0	0	144	12
Noctuidae	Agrochola (Sunira) circellaris (Hufnagel, 1766)	1	0	1	3	3	1	11	0	1	1	1	2	0	0	0	0	0	0	0	0	0	0	0	0	0	0	0	0	0	0	0	0	0	0	0	25	10
Noctuidae	Agrotis bigramma (Esper, 1790)	0	0	0	0	0	0	0	0	0	0	0	0	0	0	1	0	0	0	0	0	0	0	0	0	0	0	0	0	0	3	0	0	0	0	0	4	2
Noctuidae	Agrotis cinerea (Denis & Schiffermüller, 1775)	8	37	24	17	3	10	11	9	17	75	10	2	318	206	221	0	0	0	0	0	0	1	0	0	1	0	1	0	2	0	1	0	0	0	0	974	20
Noctuidae	Agrotis clavis (Hufnagel, 1766)	1	0	1	0	0	2	0	2	12	14	3	5	10	23	5	0	0	2	0	0	0	0	0	0	0	2	0	6	2	0	0	0	0	1	0	91	16
Noctuidae	Agrotis exclamationis (Linnaeus, 1758)	1	1	0	0	0	1	0	0	0	1	2	0	0	0	3	0	0	1	0	0	0	0	0	0	0	1	0	3	2	0	0	0	0	0	0	16	10
Noctuidae	Agrotis ipsilon (Hufnagel, 1766)	2	0	1	3	0	0	1	0	0	0	0	0	1	0	0	1	0	2	2	2	1	0	5	1	0	1	2	1	1	1	3	1	2	0	1	35	21
Noctuidae	Agrotis segetum (Denis & Schiffermüller, 1775)	6	1	2	3	1	0	3	1	1	1	0	1	0	0	0	1	1	11	7	2	0	6	7	1	0	4	1	2	2	0	1	2	1	0	2	71	26
Noctuidae	Agrotis trux (Hübner, 1824)	0	0	0	0	0	0	0	0	0	0	0	1	0	0	1	0	0	0	0	0	1	0	0	1	0	0	0	0	0	0	0	0	1	0	0	5	5
Noctuidae	Allophyes corsica (Spuler, 1905)	4	2	7	3	0	0	2	1	0	0	1	0	0	0	3	12	7	4	10	3	5	10	18	8	5	7	13	8	5	13	5	1	6	1	1	165	28
Noctuidae	Ammoconia caecimacula (Denis & Schiffermüller, 1775)	0	0	0	0	0	0	0	0	0	0	0	0	0	0	0	0	0	0	0	0	0	0	2	0	0	0	0	0	0	0	0	0	0	0	0	2	1
Noctuidae	Amphipyra (Amphipyra) effusa Boisduval, 1828	0	0	0	0	0	0	0	0	0	0	0	0	0	1	0	0	0	0	0	0	0	0	0	0	0	0	0	0	0	0	0	0	0	0	0	1	1
Noctuidae	Amphipyra (Amphipyra) livida (Denis & Schiffermüller, 1775)	0	0	0	0	0	0	0	0	0	0	0	0	0	0	0	0	0	0	0	0	0	1	0	0	0	0	0	0	0	0	0	0	0	0	0	1	1
Noctuidae	Amphipyra (Amphipyra) pyramidea (Linnaeus, 1758)	1	0	0	0	0	1	1	0	1	0	0	0	0	0	0	0	2	1	0	0	0	0	1	0	0	0	0	0	0	1	0	0	1	0	0	10	9
Noctuidae	Amphipyra (Amphipyra) tragopoginis (Clerck, 1759)	5	4	3	2	0	3	3	0	2	0	0	2	0	0	0	0	0	3	5	2	0	2	1	2	1	0	2	3	2	0	1	1	4	4	2	59	23
Noctuidae	Antitype chi (Linnaeus, 1758)	0	0	0	0	1	0	0	0	0	0	0	1	0	0	0	0	0	0	0	0	0	0	1	0	0	0	0	0	0	0	0	0	0	0	0	3	3
Noctuidae	Apamea crenata (Hufnagel, 1766)	0	0	0	0	0	0	0	0	0	0	0	0	0	0	0	0	0	0	0	0	0	0	0	0	0	0	0	0	1	0	0	0	0	0	0	1	1
Noctuidae	Apamea epomidion (Haworth, 1809)	0	0	0	0	0	0	0	0	0	0	0	0	0	0	0	0	0	0	0	0	0	0	0	0	0	0	0	0	0	1	0	0	0	0	0	1	1
Noctuidae	Apamea illyria Freyer, 1846	0	1	2	1	0	0	0	0	0	0	0	1	0	0	1	0	0	0	0	0	0	0	0	0	0	0	0	0	0	0	0	0	0	0	0	6	5
Noctuidae	Apamea monoglypha (Hufnagel, 1766)	21	12	13	9	18	4	17	7	6	5	9	8	2	1	3	2	0	3	1	2	2	3	2	1	0	0	0	6	2	3	0	2	3	1	6	174	30
Noctuidae	Apamea sordens (Hufnagel, 1766)	3	2	1	2	0	1	2	0	0	0	1	2	0	0	1	0	0	0	0	0	0	0	0	0	0	0	0	1	0	0	0	0	0	0	0	16	10
Noctuidae	Apamea syriaca (Osthelder, 1933)	0	0	5	6	2	3	5	2	1	3	2	4	0	0	1	0	0	1	0	0	0	0	0	1	0	0	0	2	0	0	1	0	0	0	0	39	15
Noctuidae	Aporophyla (Aporophyla) australis (Boisduval, 1829)	0	0	0	0	0	0	0	0	0	0	0	0	0	0	0	0	0	0	0	0	0	0	1	0	0	0	0	0	0	0	0	0	0	0	0	1	1
Noctuidae	Aporophyla (Phylapora) nigra (Haworth, 1809)	1	0	0	0	0	0	0	0	0	0	0	0	0	0	0	0	0	0	0	0	0	1	0	0	0	0	0	0	1	0	0	0	0	0	0	3	3
Noctuidae	Asteroscopus sphinx (Hufnagel, 1766)	0	0	0	0	0	0	0	0	0	0	0	0	0	0	0	0	0	0	0	0	0	1	1	1	0	1	0	0	0	0	0	0	0	0	0	4	4
Noctuidae	Athetis (Hydrillula) pallustris (Hübner, 1808)	1	3	0	2	0	0	0	0	1	3	0	2	5	5	2	0	0	0	0	0	0	0	0	0	0	0	1	0	0	0	0	0	0	0	0	25	10
Noctuidae	Atypha pulmonaris (Esper, 1790)	0	0	0	0	0	0	0	0	0	1	0	0	0	0	0	1	0	4	0	0	0	0	1	2	0	0	0	1	0	0	0	0	0	1	0	11	7
Noctuidae	Autographa gamma (Linnaeus, 1758)	0	1	0	0	0	0	0	1	1	1	0	1	0	1	0	3	0	0	0	0	0	0	4	0	1	0	0	1	0	0	1	2	0	1	0	19	13
Noctuidae	Autographa pulchrina (Haworth, 1809)	2	0	1	0	2	1	0	0	1	3	1	1	0	0	0	1	0	2	0	1	0	0	0	0	0	0	0	2	1	0	0	0	0	0	0	19	13
Noctuidae	Bryophila (Bryoleuca) raptricula (Denis & Schiffermüller, 1775)	0	0	0	0	0	0	0	0	0	0	0	0	0	0	0	0	0	1	0	0	0	1	0	0	0	0	0	0	0	0	0	0	0	1	0	3	3
Noctuidae	Caradrina (Paradrina) clavipalpis Scopoli, 1763	0	1	0	0	0	0	0	0	0	0	0	0	0	0	0	0	0	1	0	0	0	0	0	0	0	0	0	0	0	0	0	0	0	0	0	2	2
Noctuidae	Caradrina (Paradrina) flavirena Guenée, 1852	0	2	1	1	0	0	0	0	1	0	1	0	0	0	1	0	0	0	0	0	0	0	0	1	0	0	0	0	0	0	0	0	0	1	0	9	8
Noctuidae	Caradrina (Platyperigea) aspersa Rambur, 1834	2	0	0	3	0	0	0	2	0	0	1	0	0	0	0	0	0	0	0	0	0	0	0	0	0	0	0	0	0	0	1	0	0	2	2	13	7
Noctuidae	Cerastis rubricosa (Denis & Schiffermüller, 1775)	2	2	3	0	0	0	1	0	1	0	0	0	0	0	0	1	0	0	1	0	1	0	0	2	0	0	1	0	1	3	1	0	0	0	0	20	13
Noctuidae	Charanyca (Charanyca) trigrammica (Hufnagel, 1766)	2	21	6	2	0	1	0	0	0	0	0	0	0	0	7	2	3	0	6	0	3	1	3	0	0	1	2	1	1	1	0	0	0	0	0	63	17
Noctuidae	Charanyca (Rusina) apfelbecki (Rebel, 1901)	3	11	8	2	0	0	0	0	0	0	0	1	0	2	1	0	0	0	0	0	0	0	0	0	1	1	0	0	0	1	1	0	1	1	4	38	14
Noctuidae	Charanyca (Rusina) ferruginea (Esper, 1785)	22	11	14	4	1	0	2	0	3	3	0	4	0	4	2	9	7	12	18	7	6	3	6	6	10	26	7	3	4	1	2	2	4	2	3	208	31
Noctuidae	Chersotis margaritacea (Villers, 1789)	5	2	1	2	0	0	0	0	1	0	0	0	0	0	0	0	0	1	0	0	0	0	0	0	0	0	0	0	0	0	0	0	0	2	0	14	7
Noctuidae	Chersotis rectangula (Denis & Schiffermüller, 1775)	1	0	3	0	0	0	0	0	1	1	0	3	0	1	0	0	0	0	0	0	0	1	0	1	0	0	0	2	0	0	0	1	0	0	0	15	10
Noctuidae	Chloantha hyperici (Denis & Schiffermüller, 1775)	0	0	0	0	0	0	0	0	0	1	0	1	0	0	0	1	0	0	0	0	0	0	0	0	0	0	0	0	0	0	0	1	0	0	0	4	4
Noctuidae	Cleoceris scoriacea (Esper, 1789)	0	0	0	0	0	0	0	0	0	0	0	0	0	0	2	0	0	0	0	0	0	0	0	0	0	0	0	0	0	0	0	0	0	0	0	2	1
Noctuidae	Colocasia coryli (Linnaeus, 1758)	222	169	352	219	564	418	639	323	329	239	281	467	0	106	64	5	0	1	1	0	0	3	3	1	1	5	5	136	62	4	9	19	70	8	64	4789	31
Noctuidae	Conisania (Luteohadena) luteago (Denis & Schiffermüller, 1775)	1	0	0	0	0	0	0	0	0	0	0	0	0	0	0	1	0	0	1	0	0	0	1	0	0	0	2	0	0	0	0	0	0	0	0	6	5
Noctuidae	Conistra (Conistra) vaccinii (Linnaeus, 1761)	0	0	2	0	0	0	0	0	0	0	0	0	0	0	0	0	1	1	0	0	0	1	0	0	0	0	0	0	0	0	0	0	0	0	0	5	4
Noctuidae	Conistra (Dasycampa) erythrocephala (Denis & Schiffermüller, 1775)	0	1	0	0	0	0	0	0	0	0	0	0	0	0	0	0	0	0	0	0	0	0	0	0	0	0	0	0	0	0	0	1	0	0	0	2	2
Noctuidae	Conistra (Dasycampa) rubiginea (Denis & Schiffermüller, 1775)	0	3	0	0	0	0	1	0	0	0	0	0	0	1	0	0	0	1	0	0	0	0	2	0	0	1	0	2	0	0	0	0	0	1	0	12	8
Noctuidae	Conistra (Orrhodiella) ragusae (Failla-Tedaldi, 1890)	0	2	0	0	0	0	0	0	0	0	0	0	0	0	0	0	0	0	0	0	0	0	0	0	0	0	0	0	0	0	0	0	0	0	0	2	1
Noctuidae	Conistra (Peperina) torrida (Lederer, 1857)	0	0	0	0	0	0	0	0	0	0	0	0	0	0	0	0	0	0	0	0	0	1	0	0	0	0	0	0	0	0	0	0	0	0	0	1	1
Noctuidae	Cosmia (Calymnia) trapezina (Linnaeus, 1758)	35	4	8	10	21	5	33	2	7	2	3	30	0	0	1	0	0	1	0	0	0	0	1	0	0	1	0	6	0	0	0	0	2	0	3	175	19
Noctuidae	Craniophora ligustri (Denis & Schiffermüller, 1775)	0	0	0	0	0	0	0	1	0	0	0	0	0	0	0	0	0	0	0	0	0	0	0	0	0	0	0	0	0	0	0	0	0	0	0	1	1
Noctuidae	Cryphia (Euthales) algae (Fabricius, 1775)	0	0	0	0	0	0	0	0	0	0	0	0	0	0	0	0	0	0	0	1	0	0	0	2	0	0	0	0	0	0	0	2	0	1	0	6	4
Noctuidae	Cucullia (Shargacucullia) lanceolata (Villers, 1789)	0	1	0	0	0	0	0	0	0	0	0	0	0	0	0	0	0	0	0	0	0	0	0	0	0	0	0	0	0	0	0	0	0	0	0	1	1
Noctuidae	Diarsia mendica (Fabricius, 1775)	12	11	6	1	8	7	10	9	11	4	6	10	0	2	4	0	5	4	0	2	0	0	1	1	0	1	12	11	7	0	4	2	0	0	1	152	26
Noctuidae	Dichagyris (Dichagyris) signifera (Denis & Schiffermüller, 1775)	1	2	4	0	0	1	8	0	4	2	0	2	0	4	2	0	0	0	0	0	0	0	0	0	0	0	0	0	0	0	0	0	1	0	0	31	11
Noctuidae	Diloba caeruleocephala (Linnaeus, 1758)	1	2	2	0	0	1	0	0	0	0	0	0	0	0	1	1	1	1	1	0	1	0	9	0	3	1	6	2	1	11	0	0	0	1	0	46	18
Noctuidae	Dryobota labecula (Esper, 1788)	0	0	0	0	0	0	0	0	0	0	0	0	0	0	0	0	0	0	0	1	0	1	0	0	0	0	0	0	0	0	0	1	0	0	0	3	3
Noctuidae	Dryobotodes (Dichonioxa) tenebrosa (Esper, 1789)	0	0	0	0	0	0	0	0	0	0	0	0	0	0	0	0	0	2	1	1	0	6	4	1	0	2	0	1	0	1	0	2	0	2	1	24	12
Noctuidae	Dryobotodes (Dryobotodes) carbonis Wagner, 1931	0	0	0	0	0	0	0	0	0	0	0	0	0	0	0	0	0	0	0	0	0	0	0	0	0	0	0	0	0	0	0	0	0	0	1	1	1
Noctuidae	Dryobotodes (Dryobotodes) monochroma (Esper, 1790)	0	0	0	0	0	0	0	0	0	0	0	0	0	0	0	0	0	1	0	0	0	0	0	0	0	0	0	0	0	0	0	0	0	0	0	1	1
Noctuidae	Egira conspicillaris (Linnaeus, 1758)	0	0	0	0	0	0	0	0	0	0	0	0	0	0	0	0	0	0	0	0	0	0	0	1	0	0	0	0	0	0	0	0	0	0	0	1	1
Noctuidae	Epilecta linogrisea (Denis & Schiffermüller, 1775)	3	1	1	1	0	2	0	0	1	0	0	1	0	0	1	0	0	0	0	1	1	1	4	3	2	1	2	0	1	0	2	9	4	1	3	46	22
Noctuidae	Episema glaucina (Esper, 1789)	2	4	1	1	4	3	1	1	5	8	2	6	11	10	26	0	0	0	0	0	0	0	0	0	0	0	0	2	0	3	0	0	0	0	0	90	17
Noctuidae	Eugnorisma (Metagnorisma) depuncta (Linnaeus, 1761)	0	0	0	1	1	0	1	1	2	0	2	6	0	1	6	0	0	0	0	1	0	0	1	0	0	1	2	1	1	3	1	0	1	4	0	37	19
Noctuidae	Euplexia lucipara (Linnaeus, 1758)	19	6	3	4	4	6	6	2	1	1	2	2	0	1	0	11	5	7	9	4	2	10	22	8	4	8	8	16	11	6	3	6	2	6	11	216	33
Noctuidae	Euxoa (Euxoa) nigricans (Linnaeus, 1761)	3	3	0	2	3	1	0	1	1	3	2	3	0	0	1	0	0	1	0	0	0	0	0	0	0	0	0	0	0	0	0	0	0	0	0	24	12
Noctuidae	Euxoa (Euxoa) obelisca (Denis & Schiffermüller, 1775)	0	1	0	0	0	0	0	0	0	0	0	2	0	2	0	0	0	0	0	0	0	0	1	0	0	0	0	0	0	0	0	0	0	0	0	6	4
Noctuidae	Euxoa (Euxoa) tritici (Linnaeus, 1761)	0	0	0	0	0	0	0	0	0	0	0	0	0	0	0	0	0	0	1	0	0	0	0	0	0	0	0	0	0	0	0	1	0	0	0	2	2
Noctuidae	Gortyna flavago (Denis & Schiffermüller, 1775)	0	0	0	0	0	0	0	0	0	0	0	0	0	0	0	0	0	0	0	0	0	0	0	1	0	0	0	0	0	0	0	0	0	0	0	1	1
Noctuidae	Hada plebeja (Linnaeus, 1761)	4	4	4	5	19	22	40	5	23	62	31	121	9	9	14	0	0	0	0	0	0	0	0	0	0	0	0	1	0	0	0	2	0	0	0	375	17
Noctuidae	Hadena (Hadena) albimacula (Borkhausen, 1792)	3	7	1	2	0	0	0	0	1	1	0	0	0	0	0	0	0	1	0	0	0	0	0	0	0	0	0	0	0	0	0	1	1	0	0	18	9
Noctuidae	Hadena (Hadena) bicruris (Hufnagel, 1766)	1	0	0	0	0	0	0	0	0	0	0	0	0	0	0	0	0	1	0	0	0	0	0	0	0	0	1	0	1	2	0	0	0	0	0	6	5
Noctuidae	Hadena (Hadena) compta (Denis & Schiffermüller, 1775)	0	0	1	0	0	0	0	0	0	0	0	0	0	0	0	0	0	0	0	0	0	0	0	0	0	0	0	0	0	0	0	0	0	0	0	1	1
Noctuidae	Hadena (Hadena) confusa (Hufnagel, 1766)	1	1	0	0	0	0	0	0	0	0	0	1	0	0	0	0	0	0	0	0	0	0	0	0	0	0	0	0	0	0	0	0	0	0	0	3	3
Noctuidae	Hadena (Hadena) filograna (Esper, 1788)	2	7	5	1	0	0	0	0	1	0	0	0	0	1	0	0	0	0	0	0	0	0	0	0	0	0	0	0	0	0	0	0	0	0	0	17	6
Noctuidae	Hadena (Hadena) magnolii (Boisduval, 1829)	3	5	4	5	0	0	0	0	0	2	0	0	0	1	0	0	0	0	0	0	0	0	0	0	0	0	0	0	0	0	0	0	0	0	0	20	6
Noctuidae	Helicoverpa armigera (Hübner, 1808)	0	0	0	0	0	0	0	0	0	0	0	0	1	0	0	0	0	0	0	0	0	0	0	0	1	0	0	0	0	0	0	0	0	0	0	2	2
Noctuidae	Hoplodrina alsinides (Costantini, 1922)	22	8	14	4	66	13	8	7	17	7	6	23	0	0	2	1	0	0	2	1	0	0	1	0	0	0	1	2	2	0	4	1	0	4	3	219	24
Noctuidae	Hoplodrina ambigua (Denis & Schiffermüller, 1775)	2	0	4	4	1	1	2	1	1	1	1	6	1	1	3	0	0	0	0	0	0	0	1	0	0	0	0	0	0	0	1	0	0	0	0	31	16
Noctuidae	Hoplodrina blanda (Denis & Schiffermüller, 1775)	0	0	1	1	1	1	0	1	0	0	0	0	0	1	0	0	0	1	0	1	0	1	3	3	0	0	0	0	0	0	0	0	0	2	0	17	12
Noctuidae	Hoplodrina octogenaria (Goeze, 1781)	1	2	0	3	3	2	2	0	0	1	0	0	0	1	2	3	0	0	1	0	0	0	0	0	0	2	0	1	0	1	0	0	1	0	0	26	15
Noctuidae	Hoplodrina superstes (Ochsenheimer, 1816)	2	0	1	0	1	0	0	1	0	0	0	0	0	0	0	0	0	1	1	0	0	0	1	1	1	0	0	0	0	0	0	0	0	1	1	12	11
Noctuidae	Ipimorpha subtusa (Denis & Schiffermüller, 1775)	0	0	0	0	0	0	0	0	0	0	0	0	0	0	0	0	0	1	0	0	0	0	0	0	0	0	0	1	0	0	0	0	0	0	0	2	2
Noctuidae	Lacanobia (Dianobia) contigua (Denis & Schiffermüller, 1775)	0	2	2	2	0	0	0	0	0	0	2	1	0	0	0	0	1	0	2	0	1	2	3	2	0	1	1	2	0	0	2	1	0	1	2	30	18
Noctuidae	Lacanobia (Diataraxia) oleracea (Linnaeus, 1758)	0	2	1	0	0	0	0	0	0	0	0	1	0	0	0	0	0	1	0	0	0	0	0	1	1	0	0	0	0	0	0	0	0	0	0	7	6
Noctuidae	Lacanobia (Lacanobia) w-latinum (Hufnagel, 1766)	0	0	1	1	1	0	1	0	0	2	0	0	1	0	0	0	0	0	0	0	0	0	0	0	0	0	0	0	0	0	0	0	0	0	0	7	6
Noctuidae	Lasionycta proxima (Hübner, 1809)	2	0	0	0	0	0	0	0	0	2	0	0	0	1	0	0	0	0	0	0	0	0	0	0	0	0	0	0	0	0	0	0	0	0	0	5	3
Noctuidae	Lithophane (Lithophane) ornitopus (Hufnagel, 1766)	0	0	0	0	0	0	1	0	0	0	0	0	0	0	0	0	0	0	0	0	0	0	0	0	0	0	0	0	0	0	0	0	0	0	0	1	1
Noctuidae	Lithophane (Lithophane) socia (Hufnagel, 1766)	0	0	0	0	0	0	0	0	0	0	0	0	0	0	0	0	1	0	0	0	0	0	1	0	0	0	0	0	0	0	0	0	0	0	0	2	2
Noctuidae	Litoligia literosa (Haworth, 1809)	5	0	1	0	1	1	0	0	0	0	0	0	0	0	1	0	0	0	0	0	0	0	0	0	1	0	0	0	0	0	0	0	0	0	0	10	6
Noctuidae	Luperina dumerilii (Duponchel, 1826)	0	5	0	0	0	0	0	0	0	1	0	0	0	0	0	0	0	0	0	0	0	0	0	1	0	0	0	0	0	0	0	0	0	0	0	7	3
Noctuidae	Luperina rubella (Duponchel, 1835)	0	0	0	0	0	0	0	0	0	0	0	0	0	0	0	0	0	0	0	0	0	1	0	0	0	0	0	0	0	0	0	0	0	0	0	1	1
Noctuidae	Luperina testacea (Denis & Schiffermüller, 1775)	6	9	13	5	1	3	2	0	3	2	1	2	2	1	1	0	2	0	0	0	0	0	0	1	0	1	0	0	0	0	0	0	0	0	0	55	17
Noctuidae	Macdunnoughia confusa (Stephens, 1850)	0	0	0	0	0	0	0	0	0	0	0	0	0	0	0	0	0	2	0	0	2	0	1	0	0	0	0	0	0	0	0	0	0	0	0	5	3
Noctuidae	Mamestra brassicae (Linnaeus, 1758)	0	1	0	0	0	0	0	0	0	0	0	0	0	0	0	0	0	0	0	0	0	0	1	0	0	0	0	0	0	0	0	0	0	0	0	2	2
Noctuidae	Mesapamea secalella Remm, 1983	2	1	1	0	2	0	4	0	0	0	0	0	0	0	0	0	0	0	0	0	0	0	0	0	0	0	0	1	0	0	1	0	0	0	0	12	7
Noctuidae	Mesapamea secalis (Linnaeus, 1758)	30	3	0	7	7	1	4	1	0	2	1	2	0	1	0	0	0	0	0	0	0	2	1	0	0	1	1	0	0	0	0	0	0	0	3	67	16
Noctuidae	Mesogona acetosellae (Denis & Schiffermüller, 1775)	0	0	0	0	0	0	0	0	0	0	1	0	0	0	0	0	0	0	0	0	0	0	0	0	0	0	0	0	0	0	0	0	0	0	0	1	1
Noctuidae	Mesoligia furuncula (Denis & Schiffermüller, 1775)	0	0	0	0	0	0	0	0	0	0	0	0	0	0	0	0	0	0	0	0	0	0	1	0	0	0	0	0	0	0	0	0	0	0	0	1	1
Noctuidae	Mniotype solieri (Boisduval, 1840)	0	0	0	0	0	0	0	0	0	0	0	0	0	0	0	1	0	0	1	0	2	1	3	1	0	0	0	0	0	0	0	1	0	0	1	11	8
Noctuidae	Mormo maura (Linnaeus, 1758)	0	0	0	0	0	0	1	0	0	0	0	0	0	0	0	0	0	0	0	0	0	0	0	0	0	0	0	0	1	0	0	0	0	0	0	2	2
Noctuidae	Mythimna (Hyphilare) albipuncta (Denis & Schiffermüller, 1775)	2	2	1	0	0	0	0	0	0	0	0	1	0	0	0	0	0	0	1	0	0	1	1	0	0	0	0	1	0	1	0	0	0	0	0	11	9
Noctuidae	Mythimna (Hyphilare) ferrago (Fabricius, 1787)	11	2	5	4	3	0	4	1	0	1	1	1	0	0	0	0	1	3	2	1	0	1	1	3	2	0	3	1	1	0	0	0	2	1	4	59	24
Noctuidae	Mythimna (Hyphilare) l-album (Linnaeus, 1767)	0	5	2	0	0	1	0	0	1	1	0	7	0	2	2	1	1	2	0	0	2	0	1	0	1	2	1	0	1	0	2	0	0	0	0	35	18
Noctuidae	Mythimna (Mythimna) conigera (Denis & Schiffermüller, 1775)	0	3	1	0	3	2	1	0	0	4	0	1	0	1	6	0	0	0	0	0	1	0	0	0	0	0	0	0	0	0	0	0	0	0	0	23	10
Noctuidae	Mythimna (Mythimna) impura (Hübner, 1808)	0	1	0	0	0	0	0	0	0	2	0	2	0	0	0	0	0	0	0	0	0	0	0	0	0	0	0	0	0	0	0	0	0	0	0	5	3
Noctuidae	Mythimna (Mythimna) vitellina (Hübner, 1808)	0	0	0	0	0	0	0	0	0	0	0	0	0	0	0	0	0	0	0	0	0	0	0	0	0	0	0	0	0	1	0	0	0	0	0	1	1
Noctuidae	Mythimna (Pseudaletia) unipuncta (Haworth, 1809)	2	3	0	3	0	0	0	0	0	0	0	2	0	0	0	3	0	3	2	0	1	1	4	1	1	2	2	3	1	0	0	0	0	0	0	34	16
Noctuidae	Noctua comes Hübner, 1813	2	0	3	1	1	3	0	0	1	0	0	0	0	0	0	2	0	2	1	0	2	1	3	0	0	2	1	0	1	0	2	1	1	2	0	32	19
Noctuidae	Noctua fimbriata (Schreber, 1759)	4	2	3	1	0	2	1	0	0	1	0	1	0	0	0	2	0	2	1	1	1	1	5	2	0	2	3	0	3	1	0	1	2	0	0	42	22
Noctuidae	Noctua interjecta Hübner, 1803	0	2	0	0	0	1	2	1	1	0	0	0	0	0	0	0	1	0	0	0	0	0	0	0	0	0	0	4	1	0	0	0	0	0	0	13	8
Noctuidae	Noctua interposita (Hübner, 1790)	5	4	1	0	0	0	0	0	2	1	1	0	0	0	0	0	0	1	2	0	0	0	1	0	0	0	0	2	1	0	0	1	0	0	0	22	12
Noctuidae	Noctua janthe (Borkhausen, 1792)	0	2	0	0	0	0	0	0	0	1	0	0	0	0	0	0	0	1	3	0	1	5	3	3	2	6	1	0	1	2	0	1	1	2	13	48	17
Noctuidae	Noctua janthina (Denis & Schiffermüller, 1775)	0	0	0	0	0	0	0	0	0	0	0	2	1	0	0	0	0	0	0	0	0	0	4	0	0	1	0	0	0	0	0	0	0	0	0	8	4
Noctuidae	Noctua pronuba Linnaeus, 1758	6	3	2	2	5	4	9	3	4	4	4	3	0	0	0	2	0	2	0	1	1	1	5	1	0	3	1	5	1	0	4	0	2	3	1	82	27
Noctuidae	Noctua tirrenica Biebinger, Speidel & Hanigk, 1983	0	0	1	0	0	2	0	0	0	0	1	0	0	0	0	0	0	0	1	0	0	1	4	2	0	2	0	3	0	0	0	1	0	0	1	19	11
Noctuidae	Nyctobrya (Bryopsis) muralis (Forster, 1771)	0	0	0	0	0	0	0	0	0	0	0	0	0	0	0	1	0	0	2	0	0	1	0	1	0	0	0	0	0	0	0	1	0	1	0	7	6
Noctuidae	Ochropleura leucogaster (Freyer, 1831)	1	0	0	0	0	0	0	0	0	0	0	1	0	0	0	0	0	4	0	0	0	1	2	1	4	1	0	3	0	4	1	1	0	0	0	24	12
Noctuidae	Ochropleura plecta (Linnaeus, 1761)	0	0	0	0	0	0	1	0	0	0	0	1	0	0	0	0	0	0	0	0	0	1	1	0	0	0	0	2	0	0	0	0	0	0	0	6	5
Noctuidae	Oligia strigilis (Linnaeus, 1758)	3	0	2	0	2	1	0	0	1	1	0	4	0	1	0	0	0	0	0	0	1	0	0	0	0	0	0	0	0	1	0	0	0	0	0	17	10
Noctuidae	Oligia versicolor (Borkhausen, 1792)	24	3	2	0	3	2	2	1	1	0	0	4	0	0	1	3	1	2	1	1	1	4	8	1	0	1	1	1	0	0	0	0	0	1	1	70	24
Noctuidae	Olivenebula xanthochloris (Boisduval, 1840)	0	0	0	0	0	0	0	0	0	0	0	0	0	0	0	0	0	0	1	0	0	0	0	0	0	0	0	0	0	0	0	0	0	0	0	1	1
Noctuidae	Orthosia (Monima) cerasi (Fabricius, 1775)	0	0	0	0	0	0	0	0	0	0	0	1	0	0	0	0	0	0	0	0	0	0	0	0	0	0	0	0	0	0	0	0	0	0	0	1	1
Noctuidae	Orthosia (Monima) cruda (Denis & Schiffermüller, 1775)	0	1	0	0	0	0	0	0	0	0	0	0	0	0	0	0	0	0	0	0	0	0	0	0	0	0	0	0	0	0	0	0	0	0	0	1	1
Noctuidae	Orthosia (Semiophora) gothica (Linnaeus, 1758)	0	1	0	1	0	0	0	0	0	0	0	0	0	1	0	0	0	0	0	0	0	0	0	0	0	0	1	0	0	1	0	0	0	0	0	5	5
Noctuidae	Pachetra sagittigera (Hufnagel, 1766)	9	35	16	14	7	11	7	2	8	12	4	7	5	13	17	0	0	0	0	0	2	0	0	0	0	0	0	1	0	0	0	0	2	0	2	174	19
Noctuidae	Panolis flammea (Denis & Schiffermüller, 1775)	0	1	0	0	0	1	1	0	1	0	1	0	0	0	1	0	0	0	0	0	0	0	0	0	0	0	0	0	0	1	0	0	0	0	0	7	7
Noctuidae	Peridroma saucia (Hübner, 1808)	5	3	2	9	5	5	2	0	2	0	3	6	0	0	0	4	0	5	1	2	1	6	7	1	3	0	1	6	2	1	2	5	7	0	8	104	27
Noctuidae	Phlogophora meticulosa (Linnaeus, 1758)	0	1	0	1	0	0	0	0	0	0	4	0	0	0	0	0	1	0	0	0	0	0	2	0	0	1	2	1	0	0	1	0	0	0	1	15	10
Noctuidae	Polia nebulosa (Hufnagel, 1766)	1	2	5	1	5	0	2	1	2	0	0	0	0	0	0	3	0	5	1	1	0	4	4	1	1	3	0	6	1	1	3	4	1	5	1	64	25
Noctuidae	Polymixis (Polymixis) polymita (Linnaeus, 1761)	0	0	0	0	0	0	0	0	0	0	0	0	0	0	0	0	0	0	0	0	0	0	0	0	0	0	0	0	0	0	0	0	0	1	1	2	2
Noctuidae	Polymixis (Polymixis) rufocincta (Geyer, 1828)	0	0	0	0	0	0	0	0	0	0	0	0	0	0	0	0	0	0	1	0	0	0	0	0	0	0	0	0	0	0	0	0	0	0	0	1	1
Noctuidae	Spodoptera exigua (Hübner, 1808)	0	0	0	0	0	0	0	0	0	1	0	0	0	0	0	0	0	1	2	1	0	1	3	0	3	2	1	0	0	0	0	1	2	0	0	18	11
Noctuidae	Stilbia faillae Püngeler, 1918	2	1	0	2	0	0	1	0	1	0	1	0	0	0	0	11	0	4	2	4	6	9	11	11	3	10	8	7	5	1	5	4	4	1	7	121	25
Noctuidae	Subacronicta megacephala (Denis & Schiffermüller, 1775)	0	0	0	0	0	0	0	0	0	0	0	0	0	0	0	0	1	0	0	0	0	9	4	2	0	0	0	0	0	2	0	0	0	15	10	43	7
Noctuidae	Tholera decimalis (Poda, 1761)	7	5	5	5	1	3	3	2	3	12	1	6	43	6	33	0	0	0	0	0	0	0	0	1	0	1	1	0	2	0	0	0	0	0	0	140	19
Noctuidae	Tiliacea aurago (Denis & Schiffermüller, 1775)	19	18	18	6	32	16	10	22	9	14	19	2	0	3	2	0	0	0	0	0	0	0	3	0	0	0	0	1	1	0	0	1	0	0	0	196	18
Noctuidae	Trigonophora (Trigonophora) flammea (Esper, 1785)	0	0	0	0	0	0	0	0	0	0	0	0	0	0	0	10	0	1	5	1	4	2	14	18	9	5	2	2	0	0	2	0	2	4	1	82	16
Noctuidae	Xanthia (Xanthia) togata (Esper, 1788)	0	0	0	0	0	0	0	0	0	0	0	0	0	0	0	0	1	0	0	0	0	0	0	0	0	0	2	0	0	0	0	0	0	0	0	3	2
Noctuidae	Xestia (Megasema) c-nigrum (Linnaeus, 1758)	5	1	1	3	2	0	0	0	1	0	0	1	0	1	0	1	0	0	2	0	1	5	4	1	3	3	3	1	4	0	0	0	0	0	2	45	20
Noctuidae	Xestia (Megasema) triangulum (Hufnagel, 1766)	42	27	55	19	23	7	7	5	4	7	3	3	0	1	7	2	3	3	0	0	1	1	1	2	2	1	0	6	1	2	0	2	0	4	3	244	29
Noctuidae	Xestia (Xestia) baja (Denis & Schiffermüller, 1775)	1	1	0	3	1	0	0	0	1	0	0	0	0	0	0	2	5	1	2	2	0	0	3	1	3	3	0	3	1	2	1	1	1	0	0	38	20
Noctuidae	Xestia (Xestia) castanea (Esper, 1798)	0	1	0	1	0	0	0	0	0	0	0	0	0	0	0	2	0	0	2	0	0	0	3	4	1	1	2	1	0	0	0	1	0	0	0	19	11
Noctuidae	Xestia (Xestia) stigmatica (Hübner, 1813)	20	11	35	25	18	3	6	3	6	5	2	12	0	1	2	0	1	2	0	0	0	6	8	3	1	0	2	1	1	0	2	4	1	0	0	181	26
Noctuidae	Xestia (Xestia) xanthographa (Denis & Schiffermüller, 1775)	0	0	0	0	0	0	0	0	0	0	0	0	0	0	0	0	0	0	0	0	2	0	1	0	0	0	0	0	0	0	0	0	0	0	0	3	2
Nolidae	Meganola strigula (Denis & Schiffermüller, 1775)	0	0	0	0	3	4	8	0	1	0	3	7	0	0	0	0	0	0	0	0	0	0	0	0	0	1	0	1	0	0	0	0	0	0	0	28	8
Nolidae	Nola confusalis (Herrich-Schäffer, 1847)	4	1	2	5	1	1	2	4	1	0	1	2	0	0	1	0	0	0	0	0	0	0	0	0	0	1	1	3	2	3	0	0	0	0	0	35	17
Nolidae	Nola cucullatella (Linnaeus, 1758)	0	0	0	0	0	0	0	0	0	0	0	0	0	0	0	0	0	0	0	0	0	0	0	0	0	0	0	0	0	2	0	0	0	0	0	2	1
Nolidae	Nycteola revayana (Scopoli, 1772)	0	0	0	0	0	1	0	1	0	0	0	0	0	0	0	0	1	1	0	0	0	1	0	0	0	0	0	0	0	1	0	4	1	1	2	14	10
Notodontidae	Clostera curtula (Linnaeus, 1758)	0	0	0	0	0	0	0	0	0	0	0	0	0	0	0	0	0	0	0	0	0	0	0	0	0	0	0	0	0	0	0	0	0	1	0	1	1
Notodontidae	Clostera pigra (Hufnagel, 1766)	0	0	0	0	0	0	0	0	0	0	0	0	0	0	0	0	1	0	0	1	0	1	1	0	1	0	0	0	0	0	0	0	0	0	0	5	5
Notodontidae	Drymonia dodonaea (Denis & Schiffermüller, 1775)	27	22	57	44	44	22	19	10	26	20	35	48	1	17	14	0	0	0	0	0	0	0	0	0	0	0	0	0	1	0	1	0	0	0	0	408	17
Notodontidae	Furcula furcula (Clerck, 1759)	2	0	0	0	0	1	3	0	0	0	0	0	0	0	0	0	0	0	0	0	0	0	0	0	0	0	0	0	0	0	0	0	0	0	0	6	3
Notodontidae	Notodonta dromedarius (Linnaeus, 1758)	0	0	0	0	0	0	0	0	0	0	0	0	0	0	0	0	1	1	0	0	0	0	0	0	0	1	0	0	0	0	0	0	0	0	0	3	3
Notodontidae	Notodonta tritophus (Denis & Schiffermüller, 1775)	0	0	0	0	0	0	0	0	0	0	0	0	0	0	0	0	0	0	0	0	0	1	3	0	0	0	0	0	0	0	0	0	0	1	0	5	3
Notodontidae	Phalera bucephala (Linnaeus, 1758)	4	4	0	2	3	1	1	5	3	0	2	0	0	0	0	0	0	1	0	0	1	0	1	1	0	1	0	1	1	1	0	0	0	1	0	34	18
Notodontidae	Pheosia tremula (Clerck, 1759)	1	0	0	0	0	1	0	2	0	1	0	0	0	0	0	0	0	0	0	0	0	8	14	1	0	0	0	0	0	1	0	0	0	9	5	43	10
Notodontidae	Pterostoma palpina (Clerck, 1759)	0	0	0	0	0	0	0	0	0	0	0	0	0	0	1	2	0	1	0	0	2	0	0	0	0	0	0	0	1	0	0	0	0	2	1	10	7
Notodontidae	Ptilodon capucina (Linnaeus, 1758)	43	23	48	28	48	20	18	41	25	34	27	44	0	8	2	3	4	1	1	1	1	0	0	2	0	2	4	22	10	2	6	4	24	1	17	514	31
Notodontidae	Ptilodon cucullina (Denis & Schiffermüller, 1775)	0	0	0	0	0	0	0	0	0	0	0	0	0	0	0	0	0	1	0	0	0	0	0	1	0	0	1	0	0	0	0	0	0	0	0	3	3
Notodontidae	Stauropus fagi (Linnaeus, 1758)	7	7	19	19	4	15	5	4	3	11	19	9	0	0	1	0	0	0	0	0	1	0	0	0	0	0	0	2	3	0	0	0	1	0	3	133	18
Notodontidae	Thaumetopoea pityocampa (Denis & Schiffermüller, 1775)	6	30	9	0	1	3	0	3	0	1	1	0	4	0	2	11	8	0	4	3	6	7	12	26	1	2	2	0	1	2	3	7	0	8	5	168	27
Sphingidae	Agrius convolvuli (Linnaeus, 1758)	0	0	1	0	0	0	0	0	0	0	0	0	0	0	0	0	0	0	0	0	0	0	0	0	0	1	0	1	0	0	0	0	0	0	0	3	3
Sphingidae	Deilephila porcellus (Linnaeus, 1758)	0	1	0	0	0	0	0	0	1	2	0	0	0	0	0	0	0	0	0	0	0	0	0	0	0	0	0	0	0	0	0	0	0	0	0	4	3
Sphingidae	Laothoe populi (Linnaeus, 1758)	1	0	3	0	0	0	1	0	0	1	0	0	0	0	0	1	0	2	2	0	0	3	4	2	1	2	3	0	1	0	0	0	2	4	0	33	16
Sphingidae	Sphinx pinastri (Linnaeus, 1758)	10	30	20	15	5	18	10	19	6	12	20	16	1	3	2	11	7	4	13	8	6	16	14	14	12	11	11	35	5	11	13	10	26	11	17	442	35
